# Supplementary material for: Stroke and Athletes: A Scoping Review
Source: Int J Environ Res Public Health. 2021 Sep 24;18(19):10047. doi: 10.3390/ijerph181910047 (PMC8507848; doi:10.3390/ijerph181910047)
Supplement: Supplementary file 1 [file ijerph-18-10047-s001.zip]

Archive with 1 entries (1 files):
- ijerph-1307006-supplementary.pdf
